# Supplementary material for: Evolution of Susceptibility to Ingested Double-Stranded RNAs in Caenorhabditis Nematodes
Source: PLoS One. 2012 Jan 11;7(1):e29811. doi: 10.1371/journal.pone.0029811 (PMC3256175; doi:10.1371/journal.pone.0029811)
Supplement: Table S1 — Sensitivity of Caenorhabditis species to ingested Oti-actin dsRNAs. The result of each experiment is displayed in a separate sheet, with the counts of different phenotypic classes indicated for each assayed plate on the left, and the mean and standard error over a treatment on the right. Results were analyzed below with a Mann-Whitney-Wilcoxon rank sum test on the number of wild-type larval progeny of each parent. This test is conservative, first because it is a rank test and second because it does not take into account other phenotype classes. We also tested the number of deformed larvae and dead embryos for low sensitivity species such as C. sp. 20. Note that we assayed more species for external RNAi using Oti-actin (reported in Figure 3), but did not quantify the results in the same manner. (XLS) [file pone.0029811.s001.xls]

## Sheet: Cel-Cbr
C. elegans	C. briggsae
								mean				SE
gene tested	strain	plate #	deformed L1 larvae	other deformed	non deformed larvae	embryos		deformed L1 larvae	other deformed	non deformed larvae	embryos	deformed L1 larvae	other deformed	non deformed larvae	embryos
Oti-actin	JU1580	1.1	1	3	123	0		0.333333	0.833333	76.3333	0	0.210819	0.542627	23.2561	0
Oti-actin	JU1580	1.2	0	0	110	0
Oti-actin	JU1580	1.3	0	0	0	0
Oti-actin	JU1580	2.1	0	0	76	0
Oti-actin	JU1580	2.2	0	0	15	0
Oti-actin	JU1580	2.3	1	2	134	0
Oti-actin	JU1264	1.1	0	0	101	1		0	0	99.5	0.833333	0	0	6.54599	0.477261
Oti-actin	JU1264	1.2	0	0	113	3
Oti-actin	JU1264	1.3	0	0	108	0
Oti-actin	JU1264	2.1	0	0	102	0
Oti-actin	JU1264	2.2	0	0	68	0
Oti-actin	JU1264	2.3	0	0	105	1
Oti-actin	N2	1.1	0	4	18	1		8	3	9	19	4.2269	1.05409	20.2874	12.1117
Oti-actin	N2	1.2	26	5	11	48
Oti-actin	N2	1.3	10	5	10	0
Oti-actin	N2	2.1	12	4	15	65
Oti-actin	N2	2.2	0	0	0	0
Oti-actin	N2	2.3	0	0	0	0
Cbr-lin-12	JU1580	1.1	0	0	128	0		0	0	78.1667	0.833333	0	0	22.4506	0.833333
Cbr-lin-12	JU1580	1.2	0	0	6	0
Cbr-lin-12	JU1580	1.3	0	0	98	5
Cbr-lin-12	JU1580	2.1	0	0	106	0
Cbr-lin-12	JU1580	2.2	0	0	11	0
Cbr-lin-12	JU1580	2.3	0	0	120	0
Cbr-lin-12	JU1264	1.1	0	0	91	0		0	0	93.6	0	0	0	5.43691	0
Cbr-lin-12	JU1264	1.2	0	0	88	0
Cbr-lin-12	JU1264	1.3	0	0	85	0
Cbr-lin-12	JU1264	2.1	0	0	115	0
Cbr-lin-12	JU1264	2.2	0	0	89	0
Cbr-lin-12	N2	1.1	0	0	165	0		0	0	156.5	0	0	0	2.5133	0
Cbr-lin-12	N2	1.2	0	0	159	0
Cbr-lin-12	N2	1.3	0	0	156	0
Cbr-lin-12	N2	2.1	0	0	149	0
Cbr-lin-12	N2	2.2	0	0	150	0
Cbr-lin-12	N2	2.3	0	0	160	0
Cel-rol-6	JU1580	1.1	0	0	119	0		0	0	81.6667	0	0	0	14.8272	0
Cel-rol-6	JU1580	1.2	0	0	71	0
Cel-rol-6	JU1580	1.3	0	0	82	0
Cel-rol-6	JU1580	2.1	0	0	129	0
Cel-rol-6	JU1580	2.2	0	0	51	0
Cel-rol-6	JU1580	2.3	0	0	38	0
Cel-rol-6	JU1264	1.1	0	0	120	6		0	0	112.667	1	0	0	5.4752	1
Cel-rol-6	JU1264	1.2	0	0	108	0
Cel-rol-6	JU1264	1.3	0	0	123	0
Cel-rol-6	JU1264	2.1	0	0	123	0
Cel-rol-6	JU1264	2.2	0	0	114	0
Cel-rol-6	JU1264	2.3	0	0	88	0
			Wilcoxon rank sum test
JU1580
Oti-actin vs Cbr-lin-12			W = 16, p-value = 0.8182
Oti-actin vs Cel-rol-6			W = 16, p-value = 0.8182
JU1264
Oti-actin vs Cel-rol-6			W = 6.5, p-value = 0.07713
N2
Oti-actin vs Cbr-lin-12			W = 0, p-value = 0.004998

## Sheet: C. droso
C. drosophilae
								mean				SE
gene tested	strain	plate #	deformed L1 larvae	other deformed	non deformed larvae	embryos		deformed L1 larvae	other deformed	non deformed larvae	embryos	deformed L1 larvae	other deformed	non deformed larvae	embryos
Oti-actin	DF5077	1.1	0	0	40	0		0	0	35.75	0	0	0	2.2801	0
Oti-actin	DF5077	1.2	0	0	33	0
Oti-actin	DF5077	1.3	0	0	42	0
Oti-actin	DF5077	1.4	0	0	33	0
Oti-actin	DF5077	1.5	0	0	34	0
Oti-actin	DF5077	1.6	0	0	26	0
Oti-actin	DF5077	2.1	0	0	29	0
Oti-actin	DF5077	2.2	0	0	54	0
Oti-actin	DF5077	2.3	0	0	38	0
Oti-actin	DF5077	2.4	0	0	28	0
Oti-actin	DF5077	2.5	0	0	42	0
Oti-actin	DF5077	2.6	0	0	30	0
Oti-actin	AF16	1.1	0	0	83	0		0	0	84.1667	0	0	0	1.07755	0
Oti-actin	AF16	1.2	0	0	82	0
Oti-actin	AF16	1.3	0	0	83	0
Oti-actin	AF16	2.1	0	0	88	0
Oti-actin	AF16	2.2	0	0	82	0
Oti-actin	AF16	2.3	0	0	87	0
Oti-actin	N2	1.1	0	0	0	0		7.5	2	83.1667	4.83333	3.11716	0.68313	19.2863	3.48728
Oti-actin	N2	1.2	14	3	110	2
Oti-actin	N2	1.3	10	3	70	4
Oti-actin	N2	2.1	3	2	129	1
Oti-actin	N2	2.2	18	4	73	22
Oti-actin	N2	2.3	0	0	117	0
Cel-rol-6	DF5077	1.1	0	0	50	0		0	0	44.0833	0	0	0	5.93329	0
Cel-rol-6	DF5077	1.2	0	0	54	0
Cel-rol-6	DF5077	1.3	0	0	19	0
Cel-rol-6	DF5077	1.4	0	0	36	0
Cel-rol-6	DF5077	1.5	0	0	59	0
Cel-rol-6	DF5077	1.6	0	0	34	0
Cel-rol-6	DF5077	2.1	0	0	31	0
Cel-rol-6	DF5077	2.2	0	0	25	0
Cel-rol-6	DF5077	2.3	0	0	49	0
Cel-rol-6	DF5077	2.4	0	0	53	0
Cel-rol-6	DF5077	2.5	0	0	94	0
Cel-rol-6	DF5077	2.6	0	0	25	0
Cel-rol-6	AF16	1.1	0	0	80	0		0	0	81.3333	0	0	0	2.6289	0
Cel-rol-6	AF16	1.2	0	0	76	0
Cel-rol-6	AF16	1.3	0	0	73	0
Cel-rol-6	AF16	2.1	0	0	91	0
Cel-rol-6	AF16	2.2	0	0	84	0
Cel-rol-6	AF16	2.3	0	0	84	0
Cbr-lin-12	DF5077	1.1	0	0	24	0		0	0	32.4167	0	0	0	5.59282	0
Cbr-lin-12	DF5077	1.2	0	0	56	0
Cbr-lin-12	DF5077	1.3	0	0	29	0
Cbr-lin-12	DF5077	1.4	0	0	54	0
Cbr-lin-12	DF5077	1.5	0	0	43	0
Cbr-lin-12	DF5077	1.6	0	0	46	0
Cbr-lin-12	DF5077	2.1	0	0	46	0
Cbr-lin-12	DF5077	2.2	0	0	46	0
Cbr-lin-12	DF5077	2.3	0	0	0	0
Cbr-lin-12	DF5077	2.4	0	0	0	0
Cbr-lin-12	DF5077	2.5	0	0	17	0
Cbr-lin-12	DF5077	2.6	0	0	28	0
Cbr-lin-12	N2	1.1	0	0	144	0		0	0	148	0	0	0	2.67083	0
Cbr-lin-12	N2	1.2	0	0	146	0
Cbr-lin-12	N2	1.3	0	0	151	0
Cbr-lin-12	N2	2.1	0	0	138	0
Cbr-lin-12	N2	2.2	0	0	155	0
Cbr-lin-12	N2	2.3	0	0	154	0
			Wilcoxon rank sum test with continuity correction
DF5077
Oti-actin vs Cel rol-6			W = 58, p-value = 0.4352
N2
Oti-actin vs Cbr lin-12			W = 0, p-value = 0.002165
			>

## Sheet: C. plicata
C.plicata
								mean				SE
gene tested	strain	plate #	deformed L1 larvae	other deformed	non deformed larvae	embryos		deformed L1 larvae	other deformed	non deformed larvae	embryos	deformed L1 larvae	other deformed	non deformed larvae	embryos
Oti-actin	SB355	1.1	0	0	16	9		0	0.5	20.75	11.6667	0	0.3371	3.82402	2.99073
Oti-actin	SB355	1.2	0	0	11	12
Oti-actin	SB355	1.3	0	0	12	3
Oti-actin	SB355	1.4	0	0	35	11
Oti-actin	SB355	1.5	0	3	26	26
Oti-actin	SB355	1.6	0	0	20	4
Oti-actin	SB355	2.1	0	0	22	36
Oti-actin	SB355	2.2	0	3	9	11
Oti-actin	SB355	2.3	0	0	25	17
Oti-actin	SB355	2.4	0	0	51	5
Oti-actin	SB355	2.5	0	0	22	6
Oti-actin	SB355	2.6	0	0	0	0
Oti-actin	N2	1.1	14	2	36	37		18.3333	2.66667	32.1667	43.8333	4.93063	1.30809	15.387	13.3002
Oti-actin	N2	1.2	17	2	21	48
Oti-actin	N2	1.3	36	2	31	17
Oti-actin	N2	2.1	0	0	0	86
Oti-actin	N2	2.2	17	1	2	74
Oti-actin	N2	2.3	26	9	103	1
Cbr-lin-12	SB355	1.1	0	0	4	11		0	0	30.0833	8	0	0	4.40808	1.60492
Cbr-lin-12	SB355	1.2	0	0	29	20
Cbr-lin-12	SB355	1.3	0	0	42	4
Cbr-lin-12	SB355	1.4	0	0	48	14
Cbr-lin-12	SB355	1.5	0	0	24	10
Cbr-lin-12	SB355	1.6	0	0	37	8
Cbr-lin-12	SB355	2.1	0	0	35	6
Cbr-lin-12	SB355	2.2	0	0	29	5
Cbr-lin-12	SB355	2.3	0	0	50	11
Cbr-lin-12	SB355	2.4	0	0	30	2
Cbr-lin-12	SB355	2.5	0	0	33	5
Cbr-lin-12	SB355	2.6	0	0	0	0
Cbr-lin-12	N2	1.1	0	0	151	0		0	0	140.4	0.4	0	0	12.1885	0.4
Cbr-lin-12	N2	1.2	0	0	93	0
Cbr-lin-12	N2	1.3	0	0	148	2
Cbr-lin-12	N2	2.2	0	0	163	0
Cbr-lin-12	N2	2.3	0	0	147	0
			Wilcoxon rank sum test with continuity correction
SB355
Oti-actin vs Cbr lin-12
	deformed L1 larvae		p=1
	other deformed		W = 60, p-value = 0.1658
	non deformed larvae		W = 40, p-value = 0.06872
	embryos		W = 84.5, p-value = 0.4868
N2
Oti-actin vs Cbr lin-12			W = 1, p-value = 0.008658

## Sheet: C. sp. 6
C. sp. 6
								mean				SE
gene tested	strain	plate #	deformed L1 larvae	other deformed	non deformed larvae	embryos		deformed L1 larvae	other deformed	non deformed larvae	embryos	deformed L1 larvae	other deformed	non deformed larvae	embryos
Oti-actin	EG4788	1.1	0	0	0	29		0.416667	0.166667	0.833333	21.5833	0.259905	0.112367	0.489795	3.81476
Oti-actin	EG4788	1.2	0	0	0	33
Oti-actin	EG4788	1.3	0	0	1	1
Oti-actin	EG4788	1.4	0	0	0	0
Oti-actin	EG4788	1.5	1	1	1	2
Oti-actin	EG4788	1.6	0	0	0	33
Oti-actin	EG4788	2.1	0	0	0	27
Oti-actin	EG4788	2.2	0	0	0	34
Oti-actin	EG4788	2.3	3	1	1	24
Oti-actin	EG4788	2.4	0	0	6	33
Oti-actin	EG4788	2.5	1	0	1	24
Oti-actin	EG4788	2.6	0	0	0	19
Oti-actin	N2	1.1	17	2	95	2		13.6667	7.5	47.5	20.5	1.42984	1.5864	18.6329	10.7881
Oti-actin	N2	1.2	12	8	17	70
Oti-actin	N2	1.3	12	12	114	0
Oti-actin	N2	2.1	12	4	15	28
Oti-actin	N2	2.2	10	11	37	6
Oti-actin	N2	2.3	19	8	7	17
Cel-rol-6	EG4788	1.1	0	0	35	5		0.416667	0	41.25	2.58333	0.416667	0	5.92264	1.7209
Cel-rol-6	EG4788	1.2	5	0	37	21
Cel-rol-6	EG4788	1.3	0	0	52	1
Cel-rol-6	EG4788	1.4	0	0	42	1
Cel-rol-6	EG4788	1.5	0	0	65	1
Cel-rol-6	EG4788	1.6	0	0	60	0
Cel-rol-6	EG4788	2.1	0	0	15	0
Cel-rol-6	EG4788	2.2	0	0	61	1
Cel-rol-6	EG4788	2.3	0	0	40	0
Cel-rol-6	EG4788	2.4	0	0	8	1
Cel-rol-6	EG4788	2.5	0	0	66	0
Cel-rol-6	EG4788	2.6	0	0	14	0
Cbr-lin-12	EG4788	1.1	0	0	40	4		0.0833333	0	49.5833	2.83333	0.0833333	0	6.37996	1.05049
Cbr-lin-12	EG4788	1.2	0	0	54	2
Cbr-lin-12	EG4788	1.3	0	0	78	1
Cbr-lin-12	EG4788	1.4	0	0	53	0
Cbr-lin-12	EG4788	1.5	1	0	50	13
Cbr-lin-12	EG4788	1.6	0	0	75	1
Cbr-lin-12	EG4788	2.1	0	0	54	2
Cbr-lin-12	EG4788	2.2	0	0	68	3
Cbr-lin-12	EG4788	2.3	0	0	0	0
Cbr-lin-12	EG4788	2.4	0	0	48	1
Cbr-lin-12	EG4788	2.5	0	0	19	6
Cbr-lin-12	EG4788	2.6	0	0	56	1
Cbr-lin-12	N2	1.1	0	0	139	0		0	0	132.5	0.666667	0	0	9.1	0.7
Cbr-lin-12	N2	1.2	0	0	139	4
Cbr-lin-12	N2	1.3	0	0	98	0
Cbr-lin-12	N2	2.1	0	0	130	0
Cbr-lin-12	N2	2.2	0	0	166	0
Cbr-lin-12	N2	2.3	0	0	123	0
EG4788			Wilcoxon rank sum test with continuity correction
Oti-actin vs Cel-rol-6			W = 0, p-value = 2.807e-05
N2
Oti-actin vs Cbr-lin-12			W = 1, p-value = 0.008127

## Sheet: C. sp. 7
C. sp. 7
								mean				SE
gene tested	strain	plate #	deformed L1 larvae	other deformed	non deformed larvae	embryos		deformed L1 larvae	other deformed	non deformed larvae	embryos	deformed L1 larvae	other deformed	non deformed larvae	embryos
Oti-actin	JU1199	1.1	0	0	0	0		0	0	0	0	0	0	0	0
Oti-actin	JU1199	1.2	0	0	0	0
Oti-actin	JU1199	1.3	0	0	0	0
Oti-actin	JU1199	1.4	0	0	0	0
Oti-actin	JU1199	1.5	0	0	0	0
Oti-actin	JU1199	1.6	0	0	0	0
Oti-actin	JU1199	2.1	0	0	0	0
Oti-actin	JU1199	2.2	0	0	0	0
Oti-actin	JU1199	2.3	0	0	0	0
Oti-actin	JU1199	2.4	0	0	0	0
Oti-actin	JU1199	2.5	0	0	0	0
Oti-actin	JU1199	2.6	0	0	0	0
Oti-actin	JU1199	3.1	0	0	0	0
Oti-actin	JU1199	3.2	0	0	0	0
Oti-actin	JU1199	3.3	0	0	0	0
Oti-actin	JU1199	3.4	0	0	0	0
Oti-actin	JU1199	3.5	0	0	0	0
Oti-actin	JU1199	3.6	0	0	0	0
Oti-actin	AF16	1.1	0	0	90	0		0	0	87.5	0	0	0	8.27748	0
Oti-actin	AF16	1.2	0	0	106	0
Oti-actin	AF16	1.3	0	0	90	0
Oti-actin	AF16	2.1	0	0	108	0
Oti-actin	AF16	2.2	0	0	53	0
Oti-actin	AF16	2.3	0	0	78	0
Oti-actin	N2	1.1	2	1	3	21		3.83333	1.33333	14.6667	16.6667	1.22247	0.557773	6.97456	8.5388
Oti-actin	N2	1.2	5	3	47	9
Oti-actin	N2	1.3	0	0	2	0
Oti-actin	N2	2.1	8	3	16	14
Oti-actin	N2	2.2	2	0	4	0
Oti-actin	N2	2.3	6	1	16	56
Cel-rol-6	JU1199	1.1	0	0	197	0		0	0	166.273	1.18182	0	0	5.12763	0.552978
Cel-rol-6	JU1199	1.2	0	0	189	0
Cel-rol-6	JU1199	1.3	0	0	165	1
Cel-rol-6	JU1199	1.4	0	0	174	0
Cel-rol-6	JU1199	1.5	0	0	147	6
Cel-rol-6	JU1199	2.1	0	0	159	2
Cel-rol-6	JU1199	2.2	0	0	164	0
Cel-rol-6	JU1199	2.3	0	0	168	0
Cel-rol-6	JU1199	2.4	0	0	172	2
Cel-rol-6	JU1199	2.5	0	0	138	2
Cel-rol-6	JU1199	2.6	0	0	156	0
Cel-rol-6	AF16	1.1	0	0	82	0		0	0	90.6	1.6	0	0	7.24293	1.6
Cel-rol-6	AF16	1.2	0	0	77	0
Cel-rol-6	AF16	2.1	0	0	117	0
Cel-rol-6	AF16	2.2	0	0	82	0
Cel-rol-6	AF16	2.3	0	0	95	8
Cbr-lin-12	JU1199	1.1	0	0	112	10		0	0	154.417	2.16667	0	0	7.58034	1.13373
Cbr-lin-12	JU1199	1.2	0	0	153	1
Cbr-lin-12	JU1199	1.3	0	0	161	0
Cbr-lin-12	JU1199	1.4	0	0	171	0
Cbr-lin-12	JU1199	1.5	0	0	167	1
Cbr-lin-12	JU1199	1.6	0	0	190	1
Cbr-lin-12	JU1199	2.1	0	0	152	0
Cbr-lin-12	JU1199	2.2	0	0	106	11
Cbr-lin-12	JU1199	2.3	0	0	137	1
Cbr-lin-12	JU1199	2.4	0	0	175	1
Cbr-lin-12	JU1199	2.5	0	0	145	0
Cbr-lin-12	JU1199	2.6	0	0	184	0
Cbr-lin-12	N2	1.1	0	0	54	1		0	0	72.1667	0.333333	0	0	7.08716	0.210819
Cbr-lin-12	N2	1.2	0	0	63	1
Cbr-lin-12	N2	1.3	0	0	95	0
Cbr-lin-12	N2	2.1	0	0	59	0
Cbr-lin-12	N2	2.2	0	0	70	0
Cbr-lin-12	N2	2.3	0	0	92	0
			Wilcoxon rank sum test with continuity correction
JU1199
Oti-actin vs Cel-rol-6			W = 0, p-value = 1.359e-05
Oti-actin vs Cbr-lin-12			W = 0, p-value = 1.027e-05
N2
Oti-actin vs Cbr-lin-12			W = 0, p-value = 0.004998

## Sheet: C. sp. 7(2)
C. sp. 7
								mean				SE
gene tested	strain	plate #	deformed L1 larvae	other deformed	non deformed larvae	embryos		deformed L1 larvae	other deformed	non deformed larvae	embryos	deformed L1 larvae	other deformed	non deformed larvae	embryos
Oti-actin	JU1593	1.1	0	0	0	0		0	0	0	0	0	0	0	0
Oti-actin	JU1593	1.2	0	0	0	0
Oti-actin	JU1593	1.3	0	0	0	0
Oti-actin	JU1593	1.4	0	0	0	0
Oti-actin	JU1593	1.5	0	0	0	0
Oti-actin	JU1593	1.6	0	0	0	0
Oti-actin	JU1593	2.1	0	0	0	0
Oti-actin	JU1593	2.2	0	0	0	0
Oti-actin	JU1593	2.3	0	0	0	0
Oti-actin	JU1593	2.4	0	0	0	0
Oti-actin	JU1593	2.5	0	0	0	0
Oti-actin	JU1593	2.6	0	0	0	0
Oti-actin	N2	1.1	6	3	4	30		5.5	2	4	19.25	3.77492	1.22474	1.08012	11.6431
Oti-actin	N2	1.2	0	0	5	0
Oti-actin	N2	2.1	0	0	1	0
Oti-actin	N2	2.2	16	5	6	47
Cbr-lin-12	JU1593	1.1	0	0	184	1		0	0	138.75	0.25	0	0	10.0906	0.179435
Cbr-lin-12	JU1593	1.2	0	0	151	2
Cbr-lin-12	JU1593	1.3	0	0	122	0
Cbr-lin-12	JU1593	1.4	0	0	137	0
Cbr-lin-12	JU1593	1.5	0	0	138	0
Cbr-lin-12	JU1593	1.6	0	0	81	0
Cbr-lin-12	JU1593	2.1	0	0	80	0
Cbr-lin-12	JU1593	2.2	0	0	179	0
Cbr-lin-12	JU1593	2.3	0	0	153	0
Cbr-lin-12	JU1593	2.4	0	0	141	0
Cbr-lin-12	JU1593	2.5	0	0	117	0
Cbr-lin-12	JU1593	2.6	0	0	182	0
Cbr-lin-12	N2	1.1	0	0	156	0		0	0	131.333	0	0	0	8.06915	0
Cbr-lin-12	N2	1.2	0	0	148	0
Cbr-lin-12	N2	1.3	0	0	129	0
Cbr-lin-12	N2	2.1	0	0	105	0
Cbr-lin-12	N2	2.2	0	0	137	0
Cbr-lin-12	N2	2.3	0	0	113	0
			Wilcoxon rank sum test with continuity correction
JU1593
Oti-actin vs Cbr lin-12			W = 0, p-value = 1.027e-05
N2
Oti-actin vs Cbr lin-12			W = 0, p-value = 0.009524

## Sheet: C. sp. 11
C. sp. 11	Transgenic line with Cel-sid-2 in JU1373 background
								mean				SE
tested gene	strain	plate #	deformed L1	other deformed	non deformed larvae	embryos		L1 deformed larvae	other deformed	non deformed larvae	embryos	L1 deformed larvae	other deformed	non deformed larvae	embryos
Oti actin	JU1373	1.1	0	0	97	0		0	0	79.6667	0.333333	0	0	8.72799	0.333333
Oti actin	JU1373	1.2	0	0	96	0
Oti actin	JU1373	1.3	0	0	100	0
Oti actin	JU1373	2.1	0	0	76	2
Oti actin	JU1373	2.2	0	0	58	0
Oti actin	JU1373	2.3	0	0	51	0
Oti actin	N2	1.1	0	0	0	0		0.5	1.5	0.833333	1.16667	0.5	1.11803	0.654047	1.16667
Oti actin	N2	1.2	0	1	0	0
Oti actin	N2	1.3	0	0	1	0
Oti actin	N2	2.1	0	1	0	0
Oti actin	N2	2.2	3	7	4	7
Oti actin	N2	2.3	0	0	0	0
Cel-rol-6	JU1373	1.1	0	0	86	2		0	0	85.2	1	0	0	7.8702	0.632456
Cel-rol-6	JU1373	1.2	0	0	93	0
Cel-rol-6	JU1373	1.3	0	0	56	3
Cel-rol-6	JU1373	2.1	0	0	103	0
Cel-rol-6	JU1373	2.2	0	0	88	0
Cel-rol-6	N2	1.1	0	0	51	20		0	0	136.333	7.33333	0	0	19.5868	3.77418
Cel-rol-6	N2	1.2	0	0	167	1
Cel-rol-6	N2	1.3	0	0	173	0
Cel-rol-6	N2	2.1	0	0	177	0
Cel-rol-6	N2	2.2	0	0	121	5
Cel-rol-6	N2	2.3	0	0	129	18
Cbr-lin-12	N2	1.1	0	0	>150	0		0	0	99.8	9	0	0	22.522	4.32435
Cbr-lin-12	N2	1.2	0	0	66	3
Cbr-lin-12	N2	1.3	0	0	158	3
Cbr-lin-12	N2	2.1	0	0	75	19
Cbr-lin-12	N2	2.2	0	0	50	20
			Wilcoxon rank sum test with continuity correction
JU1373
Oti-actin vs Cel rol-6			W = 14, p-value = 0.9307
N2
Oti-actin vs Cbr-lin-12			W = 0, p-value = 0.006736

## Sheet: C. sp. 12
C. sp. 12
								mean				SE
gene tested	strain	plate #	deformed L1 larvae	other deformed	non deformed larvae	embryos		deformed L1 larvae	other deformed	non deformed larvae	embryos	deformed L1 larvae	other deformed	non deformed larvae	embryos
Oti-actin	JU1427	1.1	0	0	67	0		0	0	50	0.833333	0	0	7.31333	0.385992
Oti-actin	JU1427	1.2	0	0	33	0
Oti-actin	JU1427	1.3	0	0	79	0
Oti-actin	JU1427	1.4	0	0	59	0
Oti-actin	JU1427	1.5	0	0	91	3
Oti-actin	JU1427	1.6	0	0	69	0
Oti-actin	JU1427	2.1	0	0	60	0
Oti-actin	JU1427	2.2	0	0	47	0
Oti-actin	JU1427	2.3	0	0	22	0
Oti-actin	JU1427	2.4	0	0	12	3
Oti-actin	JU1427	2.5	0	0	16	1
Oti-actin	JU1427	2.6	0	0	45	3
Oti-actin	N2	1.1	11	8	22	34		5	3	18.6667	40.8333	1.94936	1.46059	10.999	11.2707
Oti-actin	N2	1.2	11	7	5	23
Oti-actin	N2	1.3	3	2	13	33
Oti-actin	N2	2.1	3	0	1	96
Oti-actin	N2	2.2	2	0	0	23
Oti-actin	N2	2.3	0	1	71	36
Cbr-lin-12	JU1427	1.1	0	0	36	0		0	0	24.6667	0.416667	0	0	7.28774	0.416667
Cbr-lin-12	JU1427	1.2	0	0	18	5
Cbr-lin-12	JU1427	1.3	0	0	0	0
Cbr-lin-12	JU1427	1.4	0	0	0	0
Cbr-lin-12	JU1427	1.5	0	0	17	0
Cbr-lin-12	JU1427	1.6	0	0	2	0
Cbr-lin-12	JU1427	2.1	0	0	1	0
Cbr-lin-12	JU1427	2.2	0	0	25	0
Cbr-lin-12	JU1427	2.3	0	0	34	0
Cbr-lin-12	JU1427	2.4	0	0	58	0
Cbr-lin-12	JU1427	2.5	0	0	23	0
Cbr-lin-12	JU1427	2.6	0	0	82	0
Cbr-lin-12	N2	1.1	0	0	84	0		0	0	102.833	0	0	0	22.4877	0
Cbr-lin-12	N2	1.2	0	0	133	0
Cbr-lin-12	N2	1.3	0	0	127	0
Cbr-lin-12	N2	2.1	0	0	0	0
Cbr-lin-12	N2	2.2	0	0	152	0
Cbr-lin-12	N2	2.3	0	0	121	0
			Wilcoxon rank sum test with continuity correction
JU1427
Oti-actin vs Cbr-lin-12			W = 109, p-value = 0.03505			(less progeny in control)
N2
Oti-actin vs Cbr-lin-12			W = 5.5, p-value = 0.05424

## Sheet: C. sp. 13
C. sp. 13
								mean				SE
gene tested	strain	plate #	deformed L1 larvae	other deformed	non deformed larvae	embryos		deformed L1 larvae	other deformed	non deformed larvae	embryos	deformed L1 larvae	other deformed	non deformed larvae	embryos
Oti-actin	JU1528	1.1	0	0	0	0		0	0	0	0	0	0	0	0
Oti-actin	JU1528	1.2	0	0	0	0
Oti-actin	JU1528	1.3	0	0	0	0
Oti-actin	JU1528	1.4	0	0	0	0
Oti-actin	JU1528	1.5	0	0	0	0
Oti-actin	JU1528	1.6	0	0	0	0
Oti-actin	JU1528	2.1	0	0	0	0
Oti-actin	JU1528	2.2	0	0	0	0
Oti-actin	JU1528	2.3	0	0	0	0
Oti-actin	JU1528	2.4	0	0	0	0
Oti-actin	JU1528	2.5	0	0	0	0
Oti-actin	JU1528	2.6	0	0	0	0
Oti-actin	N2	1.1	0	0	0	4		0	1.33333	40.5	2.66667	0	0.71492	19.7817	1.60555
Oti-actin	N2	1.2	0	0	0	2
Oti-actin	N2	1.3	0	0	0	10
Oti-actin	N2	2.1	0	3	93	0
Oti-actin	N2	2.2	0	1	46	0
Oti-actin	N2	2.3	0	4	104	0
Cbr-lin-12	JU1528	1.1	0	0	24	0		0	0	30.4167	0	0	0	2.03923	0
Cbr-lin-12	JU1528	1.2	0	0	20	0
Cbr-lin-12	JU1528	1.3	0	0	31	0
Cbr-lin-12	JU1528	1.4	0	0	33	0
Cbr-lin-12	JU1528	1.5	0	0	41	0
Cbr-lin-12	JU1528	1.6	0	0	36	0
Cbr-lin-12	JU1528	2.1	0	0	33	0
Cbr-lin-12	JU1528	2.2	0	0	24	0
Cbr-lin-12	JU1528	2.3	0	0	30	0
Cbr-lin-12	JU1528	2.4	0	0	41	0
Cbr-lin-12	JU1528	2.5	0	0	31	0
Cbr-lin-12	JU1528	2.6	0	0	21	0
Cbr-lin-12	N2	1.1	0	0	105	1		0	0	100.333	1.66667	0	0	6.37007	0.71492
Cbr-lin-12	N2	1.2	0	0	120	1
Cbr-lin-12	N2	1.3	0	0	97	5
Cbr-lin-12	N2	2.1	0	0	112	1
Cbr-lin-12	N2	2.2	0	0	92	2
Cbr-lin-12	N2	2.3	0	0	76	0
			Wilcoxon rank sum test with continuity correction
JU1528
Oti-actin vs Cbr-lin-12			W = 0, p-value = 1.006e-05
N2
Oti-actin vs Cbr-lin-12			W = 5, p-value = 0.04383

## Sheet: C. sp. 14
C. sp. 14
								mean				SE
gene tested	strain	plate #	deformed L1 larvae	other deformed	non deformed larvae	embryos		deformed L1 larvae	other deformed	non deformed larvae	embryos	deformed L1 larvae	other deformed	non deformed larvae	embryos
Oti-actin	EG5716	1.1	0	0	0	0		0	0	0	0	0	0	0	0
Oti-actin	EG5716	1.2	0	0	0	0
Oti-actin	EG5716	1.3	0	0	0	0
Oti-actin	EG5716	1.4	0	0	0	0
Oti-actin	EG5716	1.5	0	0	0	0
Oti-actin	EG5716	1.6	0	0	0	0
Oti-actin	EG5716	2.1	0	0	0	0
Oti-actin	EG5716	2.2	0	0	0	0
Oti-actin	EG5716	2.3	0	0	0	0
Oti-actin	EG5716	2.4	0	0	0	0
Oti-actin	EG5716	2.5	0	0	0	0
Oti-actin	EG5716	2.6	0	0	0	0
Oti-actin	N2	1.1	42	11	42	22		28.6667	10.8333	37	16.5	5.8176	2.3582	8.18128	5.67304
Oti-actin	N2	1.2	16	10	52	1
Oti-actin	N2	1.3	37	7	19	27
Oti-actin	N2	2.1	27	12	29	8
Oti-actin	N2	2.2	42	21	66	5
Oti-actin	N2	2.3	8	4	14	36
Cbr-lin-12	EG5716	1.1	0	0	173	0		0	0	174.75	0	0	0	18.2931	0
Cbr-lin-12	EG5716	1.2	0	0	235	0
Cbr-lin-12	EG5716	1.3	0	0	193	0
Cbr-lin-12	EG5716	1.4	0	0	160	0
Cbr-lin-12	EG5716	1.5	0	0	202	0
Cbr-lin-12	EG5716	1.6	0	0	227	0
Cbr-lin-12	EG5716	2.1	0	0	0	0
Cbr-lin-12	EG5716	2.2	0	0	158	0
Cbr-lin-12	EG5716	2.3	0	0	149	0
Cbr-lin-12	EG5716	2.4	0	0	199	0
Cbr-lin-12	EG5716	2.5	0	0	161	0
Cbr-lin-12	EG5716	2.6	0	0	240	0
Cbr-lin-12	N2	1.1	0	0	129	0		0	0	147.833	0	0	0	7.86306	0
Cbr-lin-12	N2	1.2	0	0	144	0
Cbr-lin-12	N2	1.3	0	0	130	0
Cbr-lin-12	N2	2.1	0	0	181	0
Cbr-lin-12	N2	2.2	0	0	147	0
Cbr-lin-12	N2	2.3	0	0	156	0
Cel-rol-6	EG5716	1.1	0	0	155	0		0	0	195.083	0.5	0	0	6.96687	0.3371
Cel-rol-6	EG5716	1.2	0	0	198	0
Cel-rol-6	EG5716	1.3	0	0	187	0
Cel-rol-6	EG5716	1.4	0	0	222	0
Cel-rol-6	EG5716	1.5	0	0	184	3
Cel-rol-6	EG5716	1.6	0	0	161	3
Cel-rol-6	EG5716	2.1	0	0	206	0
Cel-rol-6	EG5716	2.2	0	0	198	0
Cel-rol-6	EG5716	2.3	0	0	205	0
Cel-rol-6	EG5716	2.4	0	0	200	0
Cel-rol-6	EG5716	2.5	0	0	182	0
Cel-rol-6	EG5716	2.6	0	0	243	0
			Wilcoxon rank sum test with continuity correction
EG5716
Oti-actin vs Cbr-lin-12			W = 6, p-value = 3.758e-05
Oti-actin vs Cel-rol-6			W = 0, p-value = 1.022e-05
N2
Oti-actin vs Cbr-lin-12			W = 0, p-value = 0.002165

[truncated: 6 more sheets: C. sp. 15, C. sp. 16, C. sp. 17-C. sp. 18, C. sp. 19, C. sp. 19-C. sp. 20, C. sp. 20]
