# Supplementary material for: Evolution of Susceptibility to Ingested Double-Stranded RNAs in Caenorhabditis Nematodes
Source: PLoS One. 2012 Jan 11;7(1):e29811. doi: 10.1371/journal.pone.0029811 (PMC3256175; doi:10.1371/journal.pone.0029811)
Supplement: Table S2 — Sensitivity to external dsRNAs of Cel-sid-2 transgenic lines in C. briggsae , C. remanei and C. sp. 11. The result of each experiment is displayed in a separate sheet, as in Table S1. (XLS) [file pone.0029811.s002.xls]

## Sheet: Cbr JU1018
C. briggsae	JU1018: mfIs42[Cel-sid-2; Cel-myo-2::DsRed2] in AF16 background
								mean				SE
tested gene	strain	plate #	deformed L1	other deformed	non deformed larvae	embryos		deformed L1	other deformed	non deformed larvae	embryos	deformed L1	other deformed	non deformed larvae	embryos
Oti actin	JU1018	1.1	0	0	0	0		0	0	1.5	7.66667	0	0	1.31022	3.15876
Oti actin	JU1018	1.2	0	0	0	2
Oti actin	JU1018	1.3	0	0	8	16
Oti actin	JU1018	2.1	0	0	0	0
Oti actin	JU1018	2.2	0	0	1	14
Oti actin	JU1018	2.3	0	0	0	14
Oti actin	AF16	1.1	0	0	91	0		0	0	97.1667	0.333333	0	0	16.7101	0.210819
Oti actin	AF16	1.2	0	0	97	0
Oti actin	AF16	1.3	0	0	21	0
Oti actin	AF16	2.1	0	0	119	1
Oti actin	AF16	2.2	0	0	138	1
Oti actin	AF16	2.3	0	0	117	0
Oti actin	N2	1.1	0	0	104	1		4.16667	1.83333	43.1667	11.1667	1.77795	0.749074	13.2449	4.35444
Oti actin	N2	1.2	7	2	38	18
Oti actin	N2	1.3	5	1	29	8
Oti actin	N2	2.1	2	4	43	28
Oti actin	N2	2.2	0	0	7	0
Oti actin	N2	2.3	11	4	38	12
Cel-rol-6	JU1018	1.1	0	0	68	0		0	0	44.3333	0.333333	0	0	9.03942	0.210819
Cel-rol-6	JU1018	1.2	0	0	5	0
Cel-rol-6	JU1018	1.3	0	0	60	1
Cel-rol-6	JU1018	2.1	0	0	37	0
Cel-rol-6	JU1018	2.2	0	0	51	1
Cel-rol-6	JU1018	2.3	0	0	45	0
Cel-rol-6	AF16	1.1	0	0	111	0		0	0	93.8333	0	0	0	5.62386	0
Cel-rol-6	AF16	1.2		0	98	0
Cel-rol-6	AF16	1.3	0	0	89	0
Cel-rol-6	AF16	2.1	0	0	71	0
Cel-rol-6	AF16	2.2	0	0	91	0
Cel-rol-6	AF16	2.3	0	0	103	0
Cbr-lin-12	JU1018	1.1	0	0	27	0		0	0	41.8333	0.166667	0	0	6.98292	0.166667
Cbr-lin-12	JU1018	1.2	0	0	23	0
Cbr-lin-12	JU1018	1.3	0	0	44	0
Cbr-lin-12	JU1018	2.1	0	0	37	0
Cbr-lin-12	JU1018	2.2	0	0	70	1
Cbr-lin-12	JU1018	2.3	0	0	50	0
Cbr-lin-12	N2	1.1	0	0	118	0		0	0	125.667	0.333333	0	0	5.03764	0.210819
Cbr-lin-12	N2	1.2	0	0	113	0
Cbr-lin-12	N2	1.3	0	0	134	0
Cbr-lin-12	N2	2.1	0	0	146	1
Cbr-lin-12	N2	2.2	0	0	125	1
Cbr-lin-12	N2	2.3	0	0	118	0
			Wilcoxon rank sum test with continuity correction
JU1018
Oti-actin vs Cel rol-6			W = 1, p-value = 0.007155
AF16
Oti-actin vs Cel rol-6			W = 23.5, p-value = 0.4225
N2
Oti-actin vs Cbr lin-12			W = 0, p-value = 0.004922

## Sheet: Cbr JU1076
C. briggsae	JU1076: mfIs48[Cel-sid-2; Cel-myo-2::DsRed2] in AF16 background
								mean				SE
tested gene	strain	plate #	deformed L1	other deformed	non deformed larvae	embryos		deformed L1	other deformed	non deformed larvae	embryos	deformed L1	other deformed	non deformed larvae	embryos
Oti actin	JU1076	1.1	0	0	49	0		0.333333	0	28.6667	23.3333	0.210819	0	13.1013	7.17712
Oti actin	JU1076	1.2	0	0	3	17
Oti actin	JU1076	1.3	0	0	2	21
Oti actin	JU1076	2.1	1	0	81	16
Oti actin	JU1076	2.2	0	0	4	35
Oti actin	JU1076	2.3	1	0	33	51
Oti actin	AF16	1.1	0	0	76	0		0	0	82.5	0.166667	0	0	15.1454	0.166667
Oti actin	AF16	1.2	0	0	95	1
Oti actin	AF16	1.3	0	0	115	0
Oti actin	AF16	2.1	0	0	12	0
Oti actin	AF16	2.2	0	0	107	0
Oti actin	AF16	2.3	0	0	90	0
Oti actin	N2	1.1	0	0	0	0		1.33333	1.83333	47.5	1.33333	0.802773	0.872417	22.1972	0.954521
Oti actin	N2	1.2	0	0	1	0
Oti actin	N2	1.3	0	0	0	0
Oti actin	N2	2.1	2	3	99	1
Oti actin	N2	2.2	5	5	66	6
Oti actin	N2	2.3	1	3	119	1
Cel-rol-6	JU1076	1.1	0	0	114	0		0	0	115.2	0.8	0	0	7.76788	0.489898
Cel-rol-6	JU1076	1.2	0	0	145	0
Cel-rol-6	JU1076	1.3	0	0	104	0
Cel-rol-6	JU1076	2.1	0	0	102	2
Cel-rol-6	JU1076	2.2	0	0	111	2
Cel-rol-6	AF16	1.1	0	0	118	0		0	0	112.5	0.166667	0	0	3.93912	0.166667
Cel-rol-6	AF16	1.2	0	0	128	0
Cel-rol-6	AF16	1.3	0	0	115	1
Cel-rol-6	AF16	2.1	0	0	103	0
Cel-rol-6	AF16	2.2	0	0	105	0
Cel-rol-6	AF16	2.3	0	0	106	0
Cbr-lin-12	JU1076	1.1	0	0	129	2		0	0	107.333	0.666667	0	0	4.55095	0.421637
Cbr-lin-12	JU1076	1.2	0	0	107	0
Cbr-lin-12	JU1076	1.3	0	0	102	2
Cbr-lin-12	JU1076	2.1	0	0	100	0
Cbr-lin-12	JU1076	2.2	0	0	107	0
Cbr-lin-12	JU1076	2.3	0	0	99	0
Cbr-lin-12	N2	1.1	0	0	97	0		0	0	101.5	0.333333	0	0	15.3791	0.333333
Cbr-lin-12	N2	1.2	0	0	33	0
Cbr-lin-12	N2	1.3	0	0	137	0
Cbr-lin-12	N2	2.1	0	0	133	2
Cbr-lin-12	N2	2.2	0	0	97	0
Cbr-lin-12	N2	2.3	0	0	112	0
			Wilcoxon rank sum test with continuity correction
JU1076
Oti-actin vs Cel rol-6			W = 0, p-value = 0.004329
AF16
Oti-actin vs Cel rol-6			W = 6.5, p-value = 0.07765
N2
Oti-actin vs Cel rol-6			W = 8, p-value = 0.1269

## Sheet: Cre JU1184(1)
C. remanei	JU1184: mfEx34[Cel-sid-2; Cel-myo-2::DsRed2] in PB4641 background
						Percentage
tested gene	strain	plate #	twitcher	non twitcher		twitcher	non twitcher
Cre-unc-22	JU1184	1.1	2	2		50	50
Cre-unc-22	JU1184	1.2	0	0		0	0
Cre-unc-22	JU1184	1.3	13	0		100	0
Cre-unc-22	JU1184	1.4	29	4		87.9	12.1
Cre-unc-22	JU1184	1.5	0	0		0	0
Cre-unc-22	JU1184	1.6	0	4		0	100
Cre-unc-22	JU1184	2.1	0	0		0	0
Cre-unc-22	JU1184	2.2	0	0		0	0
Cre-unc-22	JU1184	2.3	0	0		0	0
Cre-unc-22	JU1184	2.4	0	0		0	0
Cre-unc-22	JU1184	2.5	1	0		100	0
Cre-unc-22	JU1184	2.6	0	0		0	0
sum			45	10		81.8	17.2
Cre-unc-22	PB4641	1.1	0	58		0	100
Cre-unc-22	PB4641	1.2	0	0		0	0
Cre-unc-22	PB4641	1.3	0	92		0	100
Cre-unc-22	PB4641	1.4	0	85		0	100
Cre-unc-22	PB4641	1.5	0	35		0	100
Cre-unc-22	PB4641	1.6	0	82		0	100
Cre-unc-22	PB4641	2.1	0	106		0	100
Cre-unc-22	PB4641	2.2	0	87		0	100
Cre-unc-22	PB4641	2.3	0	100		0	100
Cre-unc-22	PB4641	2.4	0	0		0	100
Cre-unc-22	PB4641	2.5	0	59		0	100
Cre-unc-22	PB4641	2.6	0	71		0	100
sum			0	775		0	100
	Fisher's exact test
	p-value : 5.16 E-65

## Sheet: JU1184(2)
C. remanei	JU1184: mfEx34[Cel-sid-2; Cel-myo-2::DsRed2] in PB4641 background
								mean				SE
tested gene	strain	plate #	deformed L1	other deformed	non deformed larvae	embryos		deformed L1	other deformed	non deformed larvae	embryos	deformed L1	other deformed	non deformed larvae	embryos
Oti actin	JU1184	1.1	0	0	23	2		0	0	5.41667	0.166667	0	0	2.57452	0.166667
Oti actin	JU1184	1.2	0	0	4	0
Oti actin	JU1184	1.3	0	0	23	0
Oti actin	JU1184	1.4	0	0	0	0
Oti actin	JU1184	1.5	0	0	0	0
Oti actin	JU1184	1.6	0	0	0	0
Oti actin	JU1184	2.1	0	0	0	0
Oti actin	JU1184	2.2	0	0	12	0
Oti actin	JU1184	2.3	0	0	0	0
Oti actin	JU1184	2.4	0	0	0	0
Oti actin	JU1184	2.5	0	0	0	0
Oti actin	JU1184	2.6	0	0	3	0
Oti actin	PB4641	1.1	0	0	60	31		0	0	59.9167	18.3333	0	0	15.2591	7.06714
Oti actin	PB4641	1.2	0	0	48	7
Oti actin	PB4641	1.3	0	0	111	3
Oti actin	PB4641	1.4	0	0	72	11
Oti actin	PB4641	1.5	0	0	92	84
Oti actin	PB4641	1.6	0	0	9	0
Oti actin	PB4641	2.1	0	0	1	0
Oti actin	PB4641	2.2	0	0	3	0
Oti actin	PB4641	2.3	0	0	141	33
Oti actin	PB4641	2.4	0	0	0	0
Oti actin	PB4641	2.5	0	0	143	30
Oti actin	PB4641	2.6	0	0	39	21
Oti actin	N2	1.1	24	7	75	9		18.3333	3.33333	46.8333	13.3333	4.53627	0.954521	10.7685	6.20036
Oti actin	N2	1.2	29	3	54	12
Oti actin	N2	1.3	28	2	62	5
Oti actin	N2	2.1	17	4	61	11
Oti actin	N2	2.2	12	4	22	43
Oti actin	N2	2.3	0	0	7	0
Cel-rol-6	JU1184	1.1	0	0	0	0		0	0	11.6667	0.0833333	0	0	4.07939	0.0833333
Cel-rol-6	JU1184	1.2	0	0	0	0
Cel-rol-6	JU1184	1.3	0	0	2	0
Cel-rol-6	JU1184	1.4	0	0	15	0
Cel-rol-6	JU1184	1.5	0	0	11	1
Cel-rol-6	JU1184	1.6	0	0	0	0
Cel-rol-6	JU1184	2.1	0	0	45	0
Cel-rol-6	JU1184	2.2	0	0	1	0
Cel-rol-6	JU1184	2.3	0	0	12	0
Cel-rol-6	JU1184	2.4	0	0	33	0
Cel-rol-6	JU1184	2.5	0	0	11	0
Cel-rol-6	JU1184	2.6	0	0	10	0
Cel-rol-6	PB4641	1.1	0	0	58	7		0	0	77.75	11.3333	0	0	13.9692	3.34014
Cel-rol-6	PB4641	1.2	0	0	46	40
Cel-rol-6	PB4641	1.3	0	0	39	4
Cel-rol-6	PB4641	1.4	0	0	40	5
Cel-rol-6	PB4641	1.5	0	0	117	12
Cel-rol-6	PB4641	1.6	0	0	29	27
Cel-rol-6	PB4641	2.1	0	0	141	15
Cel-rol-6	PB4641	2.2	0	0	126	4
Cel-rol-6	PB4641	2.3	0	0	175	12
Cel-rol-6	PB4641	2.4	0	0	51	1
Cel-rol-6	PB4641	2.5	0	0	59	8
Cel-rol-6	PB4641	2.6	0	0	52	1
			Wilcoxon rank sum test with continuity correction
JU1184
Oti-actin vs Cel-rol-6			W = 49, p-value = 0.1773
PB4641
Oti-actin vs Cel-rol-6			W = 59, p-value = 0.4703

## Sheet: sp. 11 JU1592
C. sp. 11	JU1592 Transgenic line with Cel-sid-2 in JU1373 background, testing myo-2::DsRed2 positive worms
								mean				SE
tested gene	strain	plate #	deformed L1	other deformed	non deformed larvae	embryos		L1 deformed larvae	other deformed	non deformed larvae	embryos	L1 deformed larvae	other deformed	non deformed larvae	embryos
Oti actin	JU1592	1.1	0	1	45	0		0.166667	0.333333	74	6	0.166667	0.210819	16.0291	5.42218
Oti actin	JU1592	1.2	0	1	100	0
Oti actin	JU1592	1.3	0	0	109	0
Oti actin	JU1592	2.1	0	0	87	3
Oti actin	JU1592	2.2	0	0	95	0
Oti actin	JU1592	2.3	1	0	8	33
Oti actin	JU1373	1.1	0	0	97	0		0	0	79.6667	0.333333	0	0	8.72799	0.333333
Oti actin	JU1373	1.2	0	0	96	0
Oti actin	JU1373	1.3	0	0	100	0
Oti actin	JU1373	2.1	0	0	76	2
Oti actin	JU1373	2.2	0	0	58	0
Oti actin	JU1373	2.3	0	0	51	0
Oti actin	N2	1.1	0	0	0	0		0.5	1.5	0.833333	1.16667	0.5	1.11803	0.654047	1.16667
Oti actin	N2	1.2	0	1	0	0
Oti actin	N2	1.3	0	0	1	0
Oti actin	N2	2.1	0	1	0	0
Oti actin	N2	2.2	3	7	4	7
Oti actin	N2	2.3	0	0	0	0
Cel-rol-6	JU1592	1.1	0	0	103	1		0	0	86.8333	0.333333	0	0	4.9154	0.210819
Cel-rol-6	JU1592	1.2	0	0	79	0
Cel-rol-6	JU1592	1.3	0	0	95	0
Cel-rol-6	JU1592	2.1	0	0	71	0
Cel-rol-6	JU1592	2.2	0	0	93	0
Cel-rol-6	JU1592	2.3	0	0	80	1
Cel-rol-6	JU1373	1.1	0	0	86	2		0	0	85.2	1	0	0	7.8702	0.632456
Cel-rol-6	JU1373	1.2	0	0	93	0
Cel-rol-6	JU1373	1.3	0	0	56	3
Cel-rol-6	JU1373	2.1	0	0	103	0
Cel-rol-6	JU1373	2.2	0	0	88	0
Cel-rol-6	N2	1.1	0	0	51	20		0	0	136.333	7.33333	0	0	19.5868	3.77418
Cel-rol-6	N2	1.2	0	0	167	1
Cel-rol-6	N2	1.3	0	0	173	0
Cel-rol-6	N2	2.1	0	0	177	0
Cel-rol-6	N2	2.2	0	0	121	5
Cel-rol-6	N2	2.3	0	0	129	18
Cbr-lin-12	N2	1.1	0	0	>150	0		0	0	99.8	9	0	0	22.522	4.32435
Cbr-lin-12	N2	1.2	0	0	66	3
Cbr-lin-12	N2	1.3	0	0	158	3
Cbr-lin-12	N2	2.1	0	0	75	19
Cbr-lin-12	N2	2.2	0	0	50	20
			Wilcoxon rank sum test with continuity correction
JU1592
Oti-actin vs Cel rol-6			W = 18.5, p-value = 1
JU1373
Oti-actin vs Cel rol-6			W = 14, p-value = 0.9307		same experiment as in Table S1
N2
Oti-actin vs Cbr-lin-12			W = 0, p-value = 0.006736

## Sheet: JU1592 (2)
C. sp. 11	JU1592 Transgenic line with Cel-sid-2 in JU1373 background, testing myo-2::DsRed2 positive worms
								mean				SE
tested gene	strain	plate #	deformed L1	other deformed	non deformed larvae	embryos		deformed L1	other deformed	non deformed larvae	embryos	deformed L1	other deformed	non deformed larvae	embryos
Oti actin	JU1592	1.1	0	0	83	6		0.166667	0	73.5	3	0.166667	0	9.46837	1.34164
Oti actin	JU1592	1.2	0	0	57	2
Oti actin	JU1592	1.3	0	0	96	0
Oti actin	JU1592	2.1	0	0	98	0
Oti actin	JU1592	2.2	0	0	68	2
Oti actin	JU1592	2.3	1	0	39	8
Oti actin	JU1373	1.1	0	0	112	0		0	0	102.167	0.333333	0	0	4.65057	0.333333
Oti actin	JU1373	1.2	0	0	90	2
Oti actin	JU1373	1.3	0	0	90	0
Oti actin	JU1373	2.1	0	0	96	0
Oti actin	JU1373	2.2	0	0	111	0
Oti actin	JU1373	2.3	0	0	114	0
Oti actin	N2	1.1	1	0	0	80		6.16667	3.33333	2.83333	25.3333	3.07047	1.66667	1.27584	12.4918
Oti actin	N2	1.2	0	0	0	0
Oti actin	N2	1.3	5	5	5	3
Oti actin	N2	2.1	14	5	6	9
Oti actin	N2	2.2	0	0	0	41
Oti actin	N2	2.3	17	10	6	19
Cel-rol-6	JU1592	1.1	0	0	116	0		0	0	71	0.166667	0	0	16.0831	0.166667
Cel-rol-6	JU1592	1.2	0	0	39	0
Cel-rol-6	JU1592	1.3	0	0	10	0
Cel-rol-6	JU1592	2.1	0	0	76	0
Cel-rol-6	JU1592	2.2	0	0	97	1
Cel-rol-6	JU1592	2.3	0	0	88	0
Cel-rol-6	JU1373	1.1	0	0	68	0		0	0	84.3333	0	0	0	6.10282	0
Cel-rol-6	JU1373	1.2	0	0	84	0
Cel-rol-6	JU1373	1.3	0	0	77	0
Cel-rol-6	JU1373	2.1	0	0	86	0
Cel-rol-6	JU1373	2.2	0	0	112	0
Cel-rol-6	JU1373	2.3	0	0	79	0
Cel-rol-6	N2	1.1	0	0	142	0		0	0	117.667	1.83333	0	0	9.32619	1.83333
Cel-rol-6	N2	1.2	0	0	145	0
Cel-rol-6	N2	1.3	0	0	94	11
Cel-rol-6	N2	2.1	0	0	96	0
Cel-rol-6	N2	2.2	0	0	125	0
Cel-rol-6	N2	2.3	0	0	104	0		0	0	132.833	0.5	0	0	7.88423	0.5
Cbr-lin-12	N2	1.2	0	0	160	0
Cbr-lin-12	N2	1.3	0	0	143	3
Cbr-lin-12	N2	2.1	0	0	132	0
Cbr-lin-12	N2	2.2	0	0	120	0
Cbr-lin-12	N2	2.3	0	0	138	0
			Wilcoxon rank sum test with continuity correction
JU1592
Oti-actin vs Cel rol-6			W = 17.5, p-value = 1
JU1373
Oti-actin vs Cel-rol-6			W = 31.5, p-value = 0.03671		(less progeny in control)
N2
Oti-actin vs Cbr-lin-12			W = 0, p-value = 0.007408

## Sheet: sp. 11 2 lines
C. sp. 11	Transgenic lines with Cel-sid-2 in JU1373 background, testing myo-2::GFP positive worms
								mean				SE
tested gene	strain	plate #	deformed L1	other deformed	non deformed larvae	embryos		deformed L1	other deformed	non deformed larvae	embryos	deformed L1	other deformed	non deformed larvae	embryos
Oti actin	JU1373 sid-2 (F1)	1.1	0	1	74	5		0.166667	0.166667	55.1667	2.33333	0.166667	0.166667	11.8192	0.843274
Oti actin	JU1373 sid-2 (F1)	1.2	0	0	3	0
Oti actin	JU1373 sid-2 (F1)	1.3	0	0	67	2
Oti actin	JU1373 sid-2 (F1)	2.1	0	0	85	3
Oti actin	JU1373 sid-2 (F1)	2.2	0	0	46	0
Oti actin	JU1373 sid-2 (F1)	2.3	1	0	56	4
Oti actin	JU1373 sid-2 (C1)	1.1	0	0	76	0		0	0	61	1	0	0	14.7648	0.816497
Oti actin	JU1373 sid-2 (C1)	1.2	0	0	27	1
Oti actin	JU1373 sid-2 (C1)	1.3	0	0	72	0
Oti actin	JU1373 sid-2 (C1)	2.1	0	0	112	0
Oti actin	JU1373 sid-2 (C1)	2.2	0	0	67	0
Oti actin	JU1373 sid-2 (C1)	2.3	0	0	12	5
Oti actin	JU1373	1.1	0	0	48	0		0	0	80.1667	0.166667	0	0	11.1098	0.166667
Oti actin	JU1373	1.2	0	0	93	0
Oti actin	JU1373	1.3	0	0	63	1
Oti actin	JU1373	2.1	0	0	59	0
Oti actin	JU1373	2.2	0	0	102	0
Oti actin	JU1373	2.3	0	0	116	0
Oti actin	N2	1.1	23	2	34	12		10.1667	3.16667	49.6667	19	3.49682	1.22247	19.5596	7.75027
Oti actin	N2	1.2	8	1	25	15
Oti actin	N2	1.3	17	7	91	3
Oti actin	N2	2.1	10	1	18	33
Oti actin	N2	2.2	2	1	4	50
Oti actin	N2	2.3	1	7	126	1
Cbr-lin-12	JU1373 sid-2 (F1)	1.1	0	0	84	6		0	0	94	4.16667	0	0	4.5971	1.37639
Cbr-lin-12	JU1373 sid-2 (F1)	1.2	0	0	101	4
Cbr-lin-12	JU1373 sid-2 (F1)	1.3	0	0	99	1
Cbr-lin-12	JU1373 sid-2 (F1)	2.1	0	0	76	10
Cbr-lin-12	JU1373 sid-2 (F1)	2.2	0	0	104	2
Cbr-lin-12	JU1373 sid-2 (F1)	2.3	0	0	100	2
Oti actin	JU1373 sid-2 (C1)	1.1	0	0	100	0		0	0.166667	98.5	0.166667	0	0.166667	1.08781	0.166667
Oti actin	JU1373 sid-2 (C1)	1.2	0	0	95	0
Oti actin	JU1373 sid-2 (C1)	1.3	0	0	102	0
Oti actin	JU1373 sid-2 (C1)	2.1	0	1	100	0
Oti actin	JU1373 sid-2 (C1)	2.2	0	0	98	1
Oti actin	JU1373 sid-2 (C1)	2.3	0	0	96	0
Cbr-lin-12	JU1373	1.1	0	0	109	0		0	0	65	0.166667	0	0	18.8255	0.166667
Cbr-lin-12	JU1373	1.2	0	0	97	0
Cbr-lin-12	JU1373	1.3	0	0	103	1
Cbr-lin-12	JU1373	2.1	0	0	19	0
Cbr-lin-12	JU1373	2.2	0	0	1	0
Cbr-lin-12	JU1373	2.3	0	0	61	0
Cbr-lin-12	N2	1.1	0	0	153	4		0	0	124.333	1.5	0	0	17.1652	0.957427
Cbr-lin-12	N2	1.2	0	0	57	0
Cbr-lin-12	N2	1.3	0	0	137	0
Cbr-lin-12	N2	2.1	0	0	116	5
Cbr-lin-12	N2	2.2	0	0	105	0
Cbr-lin-12	N2	2.3	0	0	178	0
			Wilcoxon rank sum test with continuity correction
JU1373
Oti-actin vs Cbr-lin-12			W = 20, p-value = 0.8182
N2
Oti-actin vs Cbr-lin-12			W = 4, p-value = 0.02597
JU1373 with Cel-sid-2 (line F1)
Oti-actin vs Cbr-lin-12			W = 2, p-value = 0.008658
JU1373 with Cel-sid-2 (line C1)
Oti-actin vs Cbr-lin-12			W = 6, p-value = 0.06508
